# Supplementary material for: Ethyl 2-(2-methyl-1H-benzimidazol-1-yl)acetate
Source: Acta Crystallogr Sect E Struct Rep Online. 2008 Aug 23;64(Pt 9):o1811. doi: 10.1107/S160053680802672X (PMC2960733; doi:10.1107/S160053680802672X)
Supplement: Supplementary file 2 [file e-64-o1811-Isup2.hkl]

# 
# h,k,l, Fc-squared, Fo-squared, sigma(Fo-squared) and status flag 
# 
data_I
_shelx_title ' 1 in Pn' 
_shelx_refln_list_code          4 
_shelx_F_calc_maximum       66.44 
_exptl_crystal_F_000       232.00 
_reflns_d_resolution_high  0.7700 
 
loop_ 
 _symmetry_equiv_pos_as_xyz 
 'x, y, z' 
 'x+1/2, -y, z+1/2' 
 
_cell_length_a    10.8542 
_cell_length_b     4.7959 
_cell_length_c    11.8417 
_cell_angle_alpha  90.000 
_cell_angle_beta  111.416 
_cell_angle_gamma  90.000 
 
_shelx_F_squared_multiplier     1.000 
 
loop_ 
 _refln_index_h 
 _refln_index_k 
 _refln_index_l 
 _refln_F_squared_calc 
 _refln_F_squared_meas 
 _refln_F_squared_sigma 
 _refln_observed_status 
   2   0   0     4414.12     4180.47     32.19 o 
   4   0   0      669.59      644.22      7.05 o 
   6   0   0      433.19      467.40      7.19 o 
   8   0   0       68.50       78.94      2.95 o 
  10   0   0       24.66       23.80      2.03 o 
  12   0   0       10.95       12.19      2.15 o 
   0   1   0     2523.85     2417.81     13.02 o 
   1   1   0      309.53      291.76      1.71 o 
   2   1   0     3943.82     3790.30     15.51 o 
   3   1   0      602.26      584.25      3.09 o 
   4   1   0       24.81       25.97      0.41 o 
   5   1   0      112.41      103.03      1.43 o 
   6   1   0       98.36      103.11      1.70 o 
   7   1   0       37.25       33.86      0.99 o 
   8   1   0       28.93       30.45      1.06 o 
   9   1   0       22.90       22.01      0.94 o 
  10   1   0       33.81       33.86      1.94 o 
  11   1   0        7.76        9.75      1.58 o 
  12   1   0        3.81        5.89      1.26 o 
   0   2   0       77.95       71.33      1.12 o 
   1   2   0      497.62      492.37      3.08 o 
   2   2   0       37.65       37.25      0.63 o 
   3   2   0      228.62      225.99      1.94 o 
   4   2   0       13.12       13.07      0.49 o 
   5   2   0      221.95      217.89      2.24 o 
   6   2   0       14.63       16.15      0.88 o 
   7   2   0       93.62       92.39      1.93 o 
   8   2   0       66.88       64.21      1.71 o 
   9   2   0       10.37       10.44      0.99 o 
  10   2   0        0.43       -0.11      0.53 o 
  11   2   0        7.89       10.29      1.36 o 
  12   2   0        4.03        5.49      1.72 o 
   0   3   0      146.46      156.16      2.37 o 
   1   3   0       50.15       53.69      1.37 o 
   2   3   0      114.10      119.34      1.53 o 
   3   3   0       17.39       19.47      0.97 o 
   4   3   0        7.40        6.87      0.53 o 
   5   3   0       61.18       62.34      1.18 o 
   6   3   0       41.35       36.23      0.99 o 
   7   3   0       23.35       22.28      1.12 o 
   8   3   0        8.79        9.49      0.90 o 
   9   3   0        3.57        3.06      0.74 o 
  10   3   0        4.32        6.96      1.04 o 
  11   3   0        7.14        7.95      1.65 o 
   0   4   0       28.92       27.56      2.70 o 
   1   4   0       11.65       12.39      1.14 o 
   2   4   0       44.62       45.78      1.38 o 
   3   4   0       19.82       22.42      1.39 o 
   4   4   0       45.60       44.81      1.85 o 
   5   4   0       33.46       30.24      1.28 o 
   6   4   0       12.63       13.30      1.22 o 
   7   4   0       16.36       17.22      2.29 o 
   8   4   0        9.78       11.14      1.41 o 
   9   4   0        7.51        8.62      1.39 o 
  10   4   0        0.95        0.72      1.46 o 
   0   5   0        0.87        0.04      1.38 o 
   1   5   0        3.40        3.56      1.05 o 
   2   5   0        7.61        8.53      1.29 o 
   3   5   0       19.29       21.17      1.62 o 
   4   5   0        0.46       -0.37      0.74 o 
   5   5   0        3.43        5.00      1.44 o 
   6   5   0        0.26        1.72      1.26 o 
   7   5   0        9.45        8.14      2.20 o 
   0   6   0       10.25       12.37      2.33 o 
   1   6   0        1.50        0.84      1.06 o 
   2   6   0        4.40        5.59      1.37 o 
   3   6   0        0.24        0.64      1.02 o 
 -13   0   1        0.57        0.30      1.30 o 
 -11   0   1       28.20       29.78      3.50 o 
  -9   0   1       59.14       53.68      2.52 o 
  -7   0   1      100.36      107.20      3.73 o 
  -5   0   1       24.64       28.88      1.39 o 
  -3   0   1     2078.40     1957.78      8.11 o 
   1   0   1     1409.42     1273.60      4.22 o 
   3   0   1      442.07      412.25      3.31 o 
   5   0   1       96.99       98.76      1.50 o 
   7   0   1       13.85       14.58      1.32 o 
   9   0   1       30.22       27.14      2.02 o 
  11   0   1        1.35        5.06      2.27 o 
 -13   1   1        0.65        1.00      1.07 o 
 -12   1   1        1.87        1.17      0.95 o 
 -11   1   1       15.80       14.45      1.40 o 
 -10   1   1        4.10        5.75      1.21 o 
  -9   1   1       27.57       27.89      1.07 o 
  -8   1   1       18.89       18.63      0.99 o 
  -7   1   1       16.15       17.74      0.77 o 
  -6   1   1      251.71      261.27      2.80 o 
  -5   1   1      275.56      278.26      2.88 o 
  -4   1   1      264.76      262.67      2.27 o 
  -3   1   1      493.47      486.84      2.79 o 
  -2   1   1     2043.89     2034.69      9.01 o 
  -1   1   1     1932.53     1796.54      7.67 o 
   0   1   1      394.60      380.25      1.51 o 
   1   1   1      202.04      188.91      1.22 o 
   2   1   1      584.87      583.96      3.13 o 
   3   1   1       98.26       96.61      0.94 o 
   4   1   1      638.20      667.28      4.11 o 
   5   1   1      177.47      191.49      1.73 o 
   6   1   1       21.80       21.62      0.77 o 
   7   1   1       38.08       39.16      1.15 o 
   8   1   1       38.27       39.83      1.33 o 
   9   1   1        9.48        9.79      0.85 o 
  10   1   1        0.46        2.71      1.24 o 
  11   1   1        4.29        4.92      1.14 o 
  12   1   1        1.27        0.97      0.92 o 
 -12   2   1        0.57        1.35      1.00 o 
 -11   2   1        9.34        8.97      1.28 o 
 -10   2   1        4.99        6.89      0.88 o 
  -9   2   1        0.08       -0.12      0.66 o 
  -8   2   1       17.05       16.00      0.95 o 
  -7   2   1       11.43       13.50      1.13 o 
  -6   2   1        5.75        5.74      0.61 o 
  -5   2   1       40.77       38.28      0.78 o 
  -4   2   1      371.30      389.84      2.98 o 
  -3   2   1      136.96      135.87      2.04 o 
  -2   2   1      111.49      108.30      1.01 o 
  -1   2   1       85.35       79.84      0.90 o 
   0   2   1      120.50      117.54      1.05 o 
   1   2   1       10.35       11.15      0.39 o 
   2   2   1      134.68      136.05      1.36 o 
   3   2   1      129.07      134.37      1.41 o 
   4   2   1       41.56       45.64      0.83 o 
   5   2   1      129.74      127.03      1.60 o 
   6   2   1      103.69      105.45      2.78 o 
   7   2   1       48.51       45.30      1.44 o 
   8   2   1       35.46       33.87      1.31 o 
   9   2   1       27.91       27.48      1.28 o 
  10   2   1        8.88        9.44      1.15 o 
  11   2   1        7.19        6.56      1.17 o 
  12   2   1        0.42        1.16      1.07 o 
 -11   3   1        3.97        3.99      1.38 o 
 -10   3   1        9.45        9.85      1.07 o 
  -9   3   1       12.09       13.39      1.05 o 
  -8   3   1        2.09        3.36      0.72 o 
  -7   3   1       37.86       35.07      1.22 o 
  -6   3   1       38.72       38.71      1.19 o 
  -5   3   1        8.29        8.60      0.67 o 
  -4   3   1       89.80       87.53      1.32 o 
  -3   3   1       33.56       32.05      0.92 o 
  -2   3   1       54.90       55.53      1.10 o 
  -1   3   1        3.46        4.52      0.75 o 
   0   3   1       28.35       31.01      0.65 o 
   1   3   1      194.85      197.54      2.18 o 
   2   3   1       15.77       18.26      0.65 o 
   3   3   1       22.15       22.63      0.75 o 
   4   3   1        2.95        2.97      0.51 o 
   5   3   1      109.81      101.49      1.66 o 
   6   3   1       29.20       25.90      0.97 o 
   7   3   1       44.65       41.33      1.40 o 
   8   3   1       10.07       11.68      1.03 o 
   9   3   1       14.17       14.87      1.83 o 
  10   3   1        8.36        9.06      1.07 o 
  11   3   1        6.87        8.92      2.26 o 
 -10   4   1        2.21        4.76      2.08 o 
  -9   4   1        5.80        6.75      1.31 o 
  -8   4   1        3.09        3.67      1.11 o 
  -7   4   1        5.23        6.82      1.16 o 
  -6   4   1        0.71        1.42      0.77 o 
  -5   4   1       11.38        9.54      1.01 o 
  -4   4   1        0.39        1.73      1.13 o 
  -3   4   1       23.68       23.73      1.17 o 
  -2   4   1        8.12        7.60      0.83 o 
  -1   4   1       26.19       25.52      1.08 o 
   0   4   1       12.38       14.51      0.92 o 
   1   4   1       28.35       27.34      0.82 o 
   2   4   1       10.79        8.89      0.62 o 
   3   4   1       20.67       20.73      0.81 o 
   4   4   1       54.30       49.18      1.58 o 
   5   4   1       19.93       18.29      0.83 o 
   6   4   1       12.21       13.54      1.49 o 
   7   4   1        8.43       11.04      1.24 o 
   8   4   1        2.84        2.23      0.97 o 
   9   4   1        0.04        0.22      0.86 o 
  -8   5   1        0.78        0.87      1.26 o 
  -7   5   1        2.20        6.07      1.66 o 
  -6   5   1        0.71        0.21      1.02 o 
  -5   5   1        4.45        7.06      1.20 o 
  -4   5   1        9.66        9.24      1.58 o 
  -3   5   1        2.02        3.59      1.19 o 
  -2   5   1        8.79        7.89      1.25 o 
  -1   5   1        3.91        7.66      1.21 o 
   0   5   1        0.27        0.19      0.79 o 
   1   5   1        6.21        7.37      1.23 o 
   2   5   1       46.67       44.52      2.15 o 
   3   5   1        2.31        1.82      1.04 o 
   4   5   1        8.10        8.53      1.33 o 
   5   5   1        2.02        3.21      1.34 o 
   6   5   1        4.85        4.45      1.46 o 
   7   5   1        0.83        0.55      1.15 o 
  -3   6   1        2.78        4.76      1.38 o 
  -2   6   1        0.03        1.01      1.08 o 
  -1   6   1        1.57        4.24      2.59 o 
   0   6   1        5.41        2.35      1.23 o 
   1   6   1        2.98        1.30      1.16 o 
   2   6   1        6.90        9.37      1.61 o 
   3   6   1        3.01        3.94      1.59 o 
 -12   0   2        8.44        9.75      2.46 o 
 -10   0   2       20.87       19.75      1.95 o 
  -8   0   2       56.87       54.19      2.35 o 
  -6   0   2      173.50      182.55      2.43 o 
  -4   0   2      183.04      172.17      2.06 o 
  -2   0   2      412.14      434.09      3.81 o 
   0   0   2     2053.83     1949.86      7.55 o 
   2   0   2     1054.52     1062.42      7.46 o 
   4   0   2       85.13       81.48      1.31 o 
   6   0   2       15.52       13.52      0.73 o 
   8   0   2      110.50      103.23      2.73 o 
  10   0   2       10.69        9.44      1.72 o 
  12   0   2        2.47        1.13      1.38 o 
 -13   1   2        2.51        2.26      1.19 o 
 -12   1   2        1.21        1.70      1.01 o 
 -11   1   2        0.61       -0.28      0.77 o 
 -10   1   2        4.67        5.17      1.01 o 
  -9   1   2       35.77       36.09      1.98 o 
  -8   1   2       33.37       33.03      1.07 o 
  -7   1   2        7.11        6.69      0.64 o 
  -6   1   2        8.41       11.27      0.57 o 
  -5   1   2       47.12       53.62      1.20 o 
  -4   1   2       47.48       42.11      0.52 o 
  -3   1   2      896.90      932.36      4.53 o 
  -2   1   2     2727.05     2736.88      9.97 o 
  -1   1   2     1395.33     1327.54      5.16 o 
   0   1   2        1.37        1.50      0.33 o 
   1   1   2      283.15      284.85      1.76 o 
   2   1   2       12.87       15.10      0.39 o 
   3   1   2      117.59      119.88      1.17 o 
   4   1   2       49.97       50.56      0.94 o 
   5   1   2       34.80       37.62      0.74 o 
   6   1   2       25.18       23.95      0.67 o 
   7   1   2       21.93       23.31      1.09 o 
   8   1   2        7.86       10.14      0.99 o 
   9   1   2       22.11       22.66      1.20 o 
  10   1   2       14.24       14.51      1.64 o 
  11   1   2        1.67        2.09      1.00 o 
  12   1   2        2.61        2.90      1.20 o 
 -12   2   2        4.28        5.67      1.26 o 
 -11   2   2        2.94        5.23      2.03 o 
 -10   2   2        1.59        0.92      0.68 o 
  -9   2   2        4.31        6.04      0.75 o 
  -8   2   2        2.79        3.84      1.10 o 
  -7   2   2       20.56       21.81      1.26 o 
  -6   2   2       33.76       35.29      1.35 o 
  -5   2   2      129.85      127.67      2.45 o 
  -4   2   2      196.37      190.34      3.03 o 
  -3   2   2      368.13      378.65      3.57 o 
  -2   2   2       27.93       28.79      0.79 o 
  -1   2   2       13.80       12.42      0.53 o 
   0   2   2      267.74      259.96      1.82 o 
   1   2   2       16.17       15.34      0.69 o 
   2   2   2       52.97       57.77      0.85 o 
   3   2   2      303.34      309.34      2.70 o 
   4   2   2       82.24       80.34      1.22 o 
   5   2   2        7.56        8.24      0.62 o 
   6   2   2        5.29        4.72      0.53 o 
   7   2   2       32.82       34.62      1.29 o 
   8   2   2        2.23        2.11      0.69 o 
   9   2   2       23.47       23.36      1.59 o 
  10   2   2       30.62       29.18      1.68 o 
  11   2   2        6.26        6.55      1.24 o 
 -12   3   2        0.72       -0.71      1.20 o 
 -11   3   2        3.97        6.95      1.96 o 
 -10   3   2        0.59       -0.47      0.82 o 
  -9   3   2        1.52        2.29      1.18 o 
  -8   3   2       11.03       11.51      0.87 o 
  -7   3   2       18.20       18.70      0.95 o 
  -6   3   2       75.32       72.99      1.95 o 
  -5   3   2       16.94       16.28      0.96 o 
  -4   3   2       17.91       18.51      0.87 o 
  -3   3   2        2.18        3.00      0.58 o 
  -2   3   2       24.76       24.31      0.93 o 
  -1   3   2       59.07       59.31      1.25 o 
   0   3   2        8.08        9.57      0.45 o 
   1   3   2        2.52        3.06      0.40 o 
   2   3   2       51.02       50.11      1.41 o 
   3   3   2        0.39        1.51      0.43 o 
   4   3   2        9.40        9.75      0.65 o 
   5   3   2       10.87       11.45      0.67 o 
   6   3   2        1.95        1.61      0.58 o 
   7   3   2       19.15       18.51      1.12 o 
   8   3   2       23.79       22.84      1.31 o 
   9   3   2        5.92        8.66      1.03 o 
  10   3   2        8.31        7.08      1.43 o 
 -10   4   2        1.26        1.19      1.04 o 
  -9   4   2        4.85        5.63      1.30 o 
  -8   4   2        3.34        2.57      1.06 o 
  -7   4   2        2.60        2.31      1.00 o 
  -6   4   2        3.92        4.60      0.73 o 
  -5   4   2       14.74       15.22      1.02 o 
  -4   4   2       70.07       65.52      1.80 o 
  -3   4   2        6.20        6.19      0.84 o 
  -2   4   2        0.38        2.38      0.91 o 
  -1   4   2        3.90        4.79      0.69 o 
   0   4   2        7.94        9.59      0.91 o 
   1   4   2        2.54        4.60      0.65 o 
   2   4   2       15.08       13.85      0.74 o 
   3   4   2        9.02        8.90      0.92 o 
   4   4   2        1.07        1.70      0.52 o 
   5   4   2       16.41       14.17      0.84 o 
   6   4   2        2.94        3.33      0.76 o 
   7   4   2        1.83        0.12      0.56 o 
   8   4   2        3.69        6.57      1.15 o 
   9   4   2        2.91        2.00      1.37 o 
  -8   5   2        4.23        6.99      2.41 o 
  -7   5   2        3.21        4.93      2.07 o 
  -6   5   2        0.29       -0.51      0.86 o 
  -5   5   2        2.41        3.05      1.12 o 
  -4   5   2        0.74        1.68      0.78 o 
  -3   5   2       11.03        8.33      1.10 o 
  -2   5   2        0.35        3.11      1.83 o 
  -1   5   2       12.79       16.15      1.51 o 
   0   5   2       17.04       18.95      1.48 o 
   1   5   2        1.83        2.24      1.28 o 
   2   5   2       26.35       25.40      1.73 o 
   3   5   2        8.22        9.99      1.33 o 
   4   5   2        5.02        5.15      1.37 o 
   5   5   2        4.58        6.27      1.48 o 
   6   5   2        6.29        9.20      2.19 o 
  -3   6   2        0.12        1.71      1.25 o 
  -2   6   2        0.84        0.22      0.96 o 
  -1   6   2        0.40        1.52      1.72 o 
   0   6   2       12.09       10.40      1.52 o 
   1   6   2        5.38        9.22      1.60 o 
   2   6   2        6.18        6.16      1.44 o 
 -13   0   3       11.80       14.11      2.10 o 
 -11   0   3       40.72       39.70      2.78 o 
  -9   0   3        7.31        8.59      1.50 o 
  -7   0   3       67.30       67.76      1.13 o 
  -5   0   3      264.62      265.74      2.71 o 
  -3   0   3       13.56       11.94      0.82 o 
  -1   0   3      577.50      577.49      4.69 o 
   1   0   3      835.83      799.85      5.15 o 
   3   0   3      202.90      196.20      2.35 o 
   5   0   3      216.88      217.96      9.73 o 
   7   0   3       46.41       43.25      1.87 o 
   9   0   3       15.38       13.26      1.67 o 
  11   0   3        4.52        4.12      2.99 o 
 -13   1   3        3.10        1.46      1.10 o 
 -12   1   3        0.44        0.02      0.74 o 
 -11   1   3       16.98       17.25      1.58 o 
 -10   1   3       48.45       44.48      3.03 o 
  -9   1   3       22.45       22.33      1.39 o 
  -8   1   3       40.70       40.68      1.79 o 
  -7   1   3       14.91       15.00      0.70 o 
  -6   1   3        9.36       10.16      0.69 o 
  -5   1   3       56.47       62.28      0.75 o 
  -4   1   3       61.91       68.25      1.33 o 
  -3   1   3     1037.63     1044.84      5.35 o 
  -2   1   3     1140.54     1115.09      5.20 o 
  -1   1   3      445.97      455.72      3.79 o 
   0   1   3      239.85      242.05      1.94 o 
   1   1   3       27.45       26.76      0.79 o 
   2   1   3      280.78      290.78      2.08 o 
   3   1   3      249.93      260.74      2.15 o 
   4   1   3       61.90       63.63      1.02 o 
   5   1   3       32.03       31.62      0.74 o 
   6   1   3       51.91       46.33      1.20 o 
   7   1   3       27.55       26.49      0.86 o 
   8   1   3       72.27       73.65      1.77 o 
   9   1   3       16.67       18.57      1.28 o 
  10   1   3        2.37        4.35      1.39 o 
  11   1   3        0.43       -0.91      0.96 o 
 -13   2   3        3.97        4.07      1.59 o 
 -12   2   3        3.13        3.88      1.12 o 
 -11   2   3        2.92        2.83      1.01 o 
 -10   2   3       19.56       17.99      1.11 o 
  -9   2   3        5.40        6.72      0.78 o 
  -8   2   3       62.20       60.75      2.06 o 
  -7   2   3       48.96       51.09      1.33 o 
  -6   2   3        0.41        0.89      0.32 o 
  -5   2   3       54.84       50.19      0.85 o 
  -4   2   3      482.99      490.05      3.44 o 
  -3   2   3      177.63      168.54      2.01 o 
  -2   2   3      253.09      274.88      2.65 o 
  -1   2   3      100.50      113.70      1.49 o 
   0   2   3      137.39      139.47      1.50 o 
   1   2   3       90.58       96.75      1.57 o 
   2   2   3       49.00       45.35      0.98 o 
   3   2   3      144.21      155.45      1.76 o 
   4   2   3       24.82       27.19      0.77 o 
   5   2   3       11.72       12.07      0.64 o 
   6   2   3       46.50       47.82      1.37 o 
   7   2   3        7.54        7.09      0.84 o 
   8   2   3       16.72       17.06      1.48 o 
   9   2   3        7.82        8.36      0.97 o 
  10   2   3        9.13        9.85      1.21 o 
  11   2   3        0.69        3.39      1.92 o 
 -12   3   3        1.48        1.24      1.33 o 
 -11   3   3        0.12       -1.13      1.13 o 
 -10   3   3        2.74        3.35      0.94 o 
  -9   3   3        9.66       10.58      1.00 o 
  -8   3   3       20.78       21.83      1.55 o 
  -7   3   3        6.99        6.89      0.69 o 
  -6   3   3       28.49       26.82      1.02 o 
  -5   3   3       17.86       19.29      1.41 o 
  -4   3   3        1.18        3.20      0.65 o 
  -3   3   3       50.95       51.70      1.31 o 
  -2   3   3       37.80       40.04      1.17 o 
  -1   3   3       52.67       53.86      1.24 o 
   0   3   3       20.33       23.31      1.31 o 
   1   3   3       65.95       68.73      1.12 o 
   2   3   3       11.73       12.40      0.61 o 
   3   3   3       15.47       15.58      0.74 o 
   4   3   3       11.22       12.50      0.72 o 
   5   3   3       56.06       51.46      1.24 o 
   6   3   3        8.84        8.73      0.67 o 
   7   3   3       15.07       13.45      1.09 o 
   8   3   3        9.26       11.49      1.10 o 
   9   3   3        7.92        9.13      1.30 o 
  10   3   3        2.49        3.91      1.45 o 
 -10   4   3        2.35        1.41      1.10 o 
  -9   4   3        1.86        2.14      1.11 o 
  -8   4   3        0.06       -0.95      0.95 o 
  -7   4   3        4.57        6.58      1.21 o 
  -6   4   3        4.07        3.35      0.67 o 
  -5   4   3        0.99        1.68      0.72 o 
  -4   4   3       24.53       22.94      1.22 o 
  -3   4   3        3.13        5.72      1.21 o 
  -2   4   3       10.83       11.74      1.00 o 
  -1   4   3       36.07       35.11      1.31 o 
   0   4   3        8.22        9.40      1.00 o 
   1   4   3       15.51       16.49      1.03 o 
   2   4   3        7.61        8.91      0.91 o 
   3   4   3       24.79       24.27      0.92 o 
   4   4   3        0.36        0.18      0.61 o 
   5   4   3        8.98        6.62      0.70 o 
   6   4   3        2.37        2.17      0.74 o 
   7   4   3        9.70       10.68      1.22 o 
   8   4   3        1.57        0.84      1.12 o 
  -8   5   3        1.13        0.45      1.05 o 
  -7   5   3        1.34        1.85      1.15 o 
  -6   5   3        0.53        0.45      1.11 o 
  -5   5   3        3.27        3.28      0.89 o 
  -4   5   3        5.16        5.61      1.51 o 
  -3   5   3        4.64        5.98      1.33 o 
  -2   5   3        8.55        9.04      0.99 o 
  -1   5   3       18.89       19.80      1.97 o 
   0   5   3       18.80       21.19      1.58 o 
   1   5   3       22.93       23.66      1.66 o 
   2   5   3        0.78        0.56      0.86 o 
   3   5   3       12.86       10.24      1.46 o 
   4   5   3       11.74       12.29      1.33 o 
   5   5   3       14.62       13.94      2.20 o 
   6   5   3        6.71        7.54      3.07 o 
  -3   6   3        0.01       -0.58      1.07 o 
  -2   6   3        2.36        2.11      1.22 o 
  -1   6   3        5.19        9.10      1.58 o 
   0   6   3        0.22        0.55      1.39 o 
   1   6   3       12.38       13.30      2.10 o 
 -14   0   4        6.62        8.07      2.21 o 
 -12   0   4       53.42       54.55      3.40 o 
 -10   0   4       45.21       47.87      2.54 o 
  -8   0   4       46.65       44.72      2.40 o 
  -6   0   4      315.88      325.17      3.71 o 
  -4   0   4      489.73      528.53      6.61 o 
  -2   0   4      512.43      488.44      3.98 o 
   0   0   4       11.17       12.12      0.39 o 
   2   0   4      694.25      710.13      5.95 o 
   4   0   4       14.32       15.28      0.71 o 
   6   0   4      166.68      154.42      8.31 o 
   8   0   4       18.52       17.96      1.17 o 
  10   0   4        1.79        2.97      1.25 o 
 -13   1   4        5.13        3.98      1.27 o 
 -12   1   4       22.08       23.27      1.74 o 
 -11   1   4       14.15       12.64      1.36 o 
 -10   1   4        6.57        7.45      1.06 o 
  -9   1   4       42.27       42.89      1.75 o 
  -8   1   4        1.38        3.02      0.96 o 
  -7   1   4       57.90       60.30      1.29 o 
  -6   1   4      135.32      131.70      1.63 o 
  -5   1   4       38.26       38.14      0.68 o 
  -4   1   4       98.75       98.39      1.62 o 
  -3   1   4      318.29      318.95      2.48 o 
  -2   1   4      551.28      529.53      3.50 o 
  -1   1   4      179.12      173.52      1.31 o 
   0   1   4       10.28       10.73      0.55 o 
   1   1   4       50.23       56.17      0.91 o 
   2   1   4       44.94       44.10      0.72 o 
   3   1   4       28.94       30.16      0.70 o 
   4   1   4       61.84       59.21      1.00 o 
   5   1   4       66.27       63.53      1.46 o 
   6   1   4        7.12        7.74      0.58 o 
   7   1   4       46.25       40.30      1.14 o 
   8   1   4        2.24        3.10      0.91 o 
   9   1   4        4.07        4.69      0.73 o 
  10   1   4        0.09        0.61      0.86 o 
  11   1   4        0.65        2.12      2.18 o 
 -13   2   4        5.42        7.17      1.78 o 
 -12   2   4        1.11        1.99      1.05 o 
 -11   2   4       12.37       14.25      1.40 o 
 -10   2   4       12.05       12.29      1.23 o 
  -9   2   4       82.96       81.00      1.91 o 
  -8   2   4       39.23       39.05      1.74 o 
  -7   2   4      107.95      101.30      1.85 o 
  -6   2   4       43.99       44.18      1.05 o 
  -5   2   4      270.86      282.41      2.60 o 
  -4   2   4      580.46      573.71      4.53 o 
  -3   2   4      469.47      492.21      4.38 o 
  -2   2   4        3.21        3.70      0.44 o 
  -1   2   4      191.69      192.46      2.08 o 
   0   2   4        5.74        6.44      0.37 o 
   1   2   4      180.86      185.46      3.14 o 
   2   2   4      137.75      149.18      1.69 o 
   3   2   4        9.48       10.14      0.55 o 
   4   2   4       57.76       57.18      1.10 o 
   5   2   4       11.19       12.01      0.85 o 
   6   2   4        3.15        3.40      0.71 o 
   7   2   4       14.22       15.40      1.31 o 
   8   2   4        4.66        5.79      0.85 o 
   9   2   4        0.68        3.73      1.57 o 
  10   2   4        0.20       -0.80      1.13 o 
 -12   3   4        0.10        0.33      1.10 o 
 -11   3   4        6.21        7.26      1.25 o 
 -10   3   4        0.31        2.46      1.21 o 
  -9   3   4        0.60        1.40      0.95 o 
  -8   3   4       12.16       13.87      1.46 o 
  -7   3   4       35.34       32.34      1.63 o 
  -6   3   4      184.77      177.43      2.86 o 
  -5   3   4       81.25       76.44      1.74 o 
  -4   3   4       97.70       98.79      2.20 o 
  -3   3   4       11.98       11.64      0.87 o 
  -2   3   4       23.90       23.63      1.04 o 
  -1   3   4       63.50       64.60      1.43 o 
   0   3   4       36.97       37.12      1.17 o 
   1   3   4       12.72       11.41      0.57 o 
   2   3   4      128.75      121.20      1.73 o 
   3   3   4        6.00        5.71      0.58 o 
   4   3   4       87.38       83.86      1.59 o 
   5   3   4        0.67        0.22      0.40 o 
   6   3   4       33.70       31.31      1.11 o 
   7   3   4        0.12        0.44      0.77 o 
   8   3   4        3.57        4.30      1.40 o 
   9   3   4        1.90        0.62      0.94 o 
 -10   4   4        2.47        4.26      1.29 o 
  -9   4   4        3.15        3.00      1.16 o 
  -8   4   4        1.97        4.13      2.04 o 
  -7   4   4        2.27        2.47      1.00 o 
  -6   4   4       13.44       14.39      1.11 o 
  -5   4   4       20.50       21.57      1.52 o 
  -4   4   4       28.70       30.75      1.31 o 
  -3   4   4       11.75       11.24      0.96 o 
  -2   4   4       44.29       44.57      1.51 o 
  -1   4   4       14.72       15.55      1.04 o 
   0   4   4        8.18        9.67      1.19 o 
   1   4   4        4.78        4.68      0.81 o 
   2   4   4       47.18       46.90      1.48 o 
   3   4   4        0.81        1.60      0.78 o 
   4   4   4       99.95       93.20      2.20 o 
   5   4   4        0.65        1.49      0.65 o 
   6   4   4        8.13        6.22      1.15 o 
   7   4   4        5.58        6.98      1.20 o 
   8   4   4        2.07        1.72      1.74 o 
  -8   5   4        0.17       -0.21      1.00 o 
  -7   5   4        0.51        1.28      1.31 o 
  -6   5   4        2.77        2.70      1.14 o 
  -5   5   4        0.93        0.08      0.65 o 
  -4   5   4        0.65       -0.52      0.85 o 
  -3   5   4       14.05       15.47      1.21 o 
  -2   5   4       15.18       13.18      1.15 o 
  -1   5   4        0.31       -0.38      0.67 o 
   0   5   4        7.94        8.15      0.95 o 
   1   5   4        8.26        8.34      1.25 o 
   2   5   4        3.55        3.75      1.06 o 
   3   5   4        3.07        4.82      1.63 o 
   4   5   4       15.17       13.16      2.94 o 
   5   5   4        3.98        3.82      1.88 o 
  -2   6   4        1.04        1.23      1.47 o 
  -1   6   4        4.77        3.42      1.85 o 
 -13   0   5        7.44       12.30      2.50 o 
 -11   0   5       27.07       26.10      2.19 o 
  -9   0   5       78.53       78.05      3.26 o 
  -7   0   5      361.09      349.18      6.24 o 
  -5   0   5      473.32      489.32      5.21 o 
  -3   0   5      128.70      124.95      1.77 o 
  -1   0   5      840.17      909.68      7.55 o 
   1   0   5      474.81      519.80      4.43 o 
   3   0   5      237.91      238.39      3.09 o 
   5   0   5      223.03      215.50      3.45 o 
   7   0   5      127.41      123.95      2.79 o 
   9   0   5       30.91       34.23      3.24 o 
 -13   1   5        4.75        3.87      1.20 o 
 -12   1   5        8.05        9.69      1.71 o 
 -11   1   5       17.58       21.42      1.59 o 
 -10   1   5        1.89        1.69      0.63 o 
  -9   1   5      115.15      111.69      2.16 o 
  -8   1   5       54.41       53.51      1.36 o 
  -7   1   5       55.11       56.23      1.06 o 
  -6   1   5       11.66       11.37      0.51 o 
  -5   1   5      319.72      332.67      3.61 o 
  -4   1   5       28.18       27.12      0.64 o 
  -3   1   5      123.11      134.34      1.41 o 
  -2   1   5      209.06      214.58      2.30 o 
  -1   1   5      122.25      130.70      2.87 o 
   0   1   5      650.62      713.00     11.60 o 
   1   1   5      351.97      373.50      3.44 o 
   2   1   5       24.58       27.72      0.93 o 
   3   1   5      142.39      147.73      1.71 o 
   4   1   5       41.27       42.96      0.86 o 
   5   1   5       32.61       28.85      0.88 o 
   6   1   5       86.28       85.25      1.51 o 
   7   1   5       26.76       25.71      1.14 o 
   8   1   5       24.27       20.37      1.14 o 
   9   1   5       11.44        9.42      1.43 o 
  10   1   5        2.02        2.70      1.59 o 
 -13   2   5        0.29        0.87      1.16 o 
 -12   2   5        1.55        0.83      0.91 o 
 -11   2   5        7.77        8.73      1.24 o 
 -10   2   5        2.22        3.45      0.70 o 
  -9   2   5       32.91       33.68      1.32 o 
  -8   2   5       10.59        9.19      0.94 o 
  -7   2   5       79.88       79.37      1.36 o 
  -6   2   5       11.00       12.06      0.70 o 
  -5   2   5       80.26       76.99      1.20 o 
  -4   2   5       87.72       85.07      1.13 o 
  -3   2   5      125.05      121.44      1.94 o 
  -2   2   5      138.91      128.13      1.32 o 
  -1   2   5      186.68      194.95      2.32 o 
   0   2   5       59.33       59.49      0.92 o 
   1   2   5      271.30      279.09      2.44 o 
   2   2   5       18.84       17.93      0.96 o 
   3   2   5        5.30        5.78      0.72 o 
   4   2   5       54.74       55.08      1.14 o 
   5   2   5        0.56        0.93      0.44 o 
   6   2   5      112.54      110.03      1.87 o 
   7   2   5       12.36       11.79      1.21 o 
   8   2   5       13.70       15.38      1.35 o 
   9   2   5        0.57        0.49      0.87 o 
 -12   3   5        0.62        0.83      1.47 o 
 -11   3   5        0.43        0.82      0.92 o 
 -10   3   5        2.56        2.52      1.17 o 
  -9   3   5        1.50        1.28      0.88 o 
  -8   3   5        2.68        2.76      0.90 o 
  -7   3   5      135.31      130.63      3.12 o 
  -6   3   5       97.45       93.99      2.06 o 
  -5   3   5      222.81      204.66      3.12 o 
  -4   3   5       38.79       39.65      1.98 o 
  -3   3   5       19.92       19.38      1.52 o 
  -2   3   5       25.81       25.20      1.01 o 
  -1   3   5      129.83      121.79      2.09 o 
   0   3   5       39.99       40.74      1.55 o 
   1   3   5       75.53       71.44      1.29 o 
   2   3   5        1.16        1.48      0.48 o 
   3   3   5       44.00       45.18      1.47 o 
   4   3   5       20.11       19.33      0.88 o 
   5   3   5       11.01       11.85      1.63 o 
   6   3   5        1.83        1.80      0.65 o 
   7   3   5        0.12        0.02      0.68 o 
   8   3   5        4.07        5.07      1.46 o 
   9   3   5        5.11        6.29      1.64 o 
 -10   4   5        0.76        1.34      1.04 o 
  -9   4   5        3.39        3.63      1.12 o 
  -8   4   5        7.74        5.81      1.26 o 
  -7   4   5       25.15       23.27      1.67 o 
  -6   4   5       12.89       13.68      1.97 o 
  -5   4   5        9.51        8.52      1.02 o 
  -4   4   5       35.92       34.95      1.49 o 
  -3   4   5        0.10        1.33      1.59 o 
  -2   4   5       87.86       89.36      2.19 o 
  -1   4   5       64.76       63.85      1.87 o 
   0   4   5       45.43       47.24      1.56 o 
   1   4   5       30.00       27.91      1.20 o 
   2   4   5       45.36       38.81      2.15 o 
   3   4   5       29.15       31.50      1.69 o 
   4   4   5        1.97        3.48      1.18 o 
   5   4   5        4.70        4.97      0.95 o 
   6   4   5        6.50        9.15      1.57 o 
   7   4   5        2.23        2.82      1.28 o 
  -8   5   5        1.33        1.11      1.12 o 
  -7   5   5        0.20        2.39      1.74 o 
  -6   5   5        0.48       -0.30      1.27 o 
  -5   5   5        0.20        1.50      1.02 o 
  -4   5   5        6.64        7.08      1.04 o 
  -3   5   5        6.92        5.53      1.02 o 
  -2   5   5       16.51       16.71      1.28 o 
  -1   5   5        4.74        4.35      0.91 o 
   0   5   5       30.89       33.52      2.15 o 
   1   5   5        2.79        1.28      0.85 o 
   2   5   5       16.81       14.95      1.67 o 
   3   5   5        2.33        1.50      1.23 o 
   4   5   5        7.64        7.52      2.16 o 
 -14   0   6        0.74        0.42      1.50 o 
 -12   0   6        4.52        8.38      1.93 o 
 -10   0   6       18.36       17.64      2.00 o 
  -8   0   6       13.57       11.81      0.87 o 
  -6   0   6       44.39       47.07      1.67 o 
  -4   0   6      302.15      306.29      3.83 o 
  -2   0   6      133.10      135.25      1.88 o 
   0   0   6      673.15      726.31      5.91 o 
   2   0   6      335.70      366.96      4.12 o 
   4   0   6      121.89      117.08      2.25 o 
   6   0   6      179.07      172.70      4.21 o 
   8   0   6       14.43       14.23      1.53 o 
 -13   1   6        0.84        0.50      0.89 o 
 -12   1   6        1.82        1.93      1.00 o 
 -11   1   6       16.69       21.54      1.63 o 
 -10   1   6       11.49       12.13      0.90 o 
  -9   1   6        8.99        9.80      1.37 o 
  -8   1   6        4.47        5.30      0.67 o 
  -7   1   6        4.98        5.40      0.74 o 
  -6   1   6       23.90       23.09      0.74 o 
  -5   1   6      220.85      229.81      2.35 o 
  -4   1   6       16.05       17.97      0.59 o 
  -3   1   6      300.29      312.30      2.79 o 
  -2   1   6      136.13      143.67      1.35 o 
  -1   1   6       71.94       81.32      1.42 o 
   0   1   6      262.82      267.54      4.57 o 
   1   1   6       19.33       20.42      0.79 o 
   2   1   6       53.71       57.02      1.20 o 
   3   1   6      112.46      111.55      1.89 o 
   4   1   6      216.14      205.26      2.71 o 
   5   1   6        4.33        4.44      0.48 o 
   6   1   6       70.20       70.96      1.72 o 
   7   1   6       14.56       13.89      0.98 o 
   8   1   6       11.06       13.10      1.15 o 
   9   1   6        6.88       11.43      3.15 o 
 -13   2   6        1.08        2.05      1.43 o 
 -12   2   6        3.24        2.09      1.08 o 
 -11   2   6       12.20       12.65      1.39 o 
 -10   2   6        1.34        2.61      0.75 o 
  -9   2   6       22.14       19.62      1.06 o 
  -8   2   6       25.02       23.92      1.14 o 
  -7   2   6        3.43        4.09      0.50 o 
  -6   2   6       16.01       15.41      0.68 o 
  -5   2   6      112.47      114.46      1.58 o 
  -4   2   6       11.05       11.19      0.51 o 
  -3   2   6      225.89      222.93      3.49 o 
  -2   2   6      131.11      150.29      3.83 o 
  -1   2   6       17.89       17.37      0.69 o 
   0   2   6        1.12        2.67      1.15 o 
   1   2   6        3.02        3.12      0.60 o 
   2   2   6       38.23       33.94      1.22 o 
   3   2   6       32.42       31.23      1.19 o 
   4   2   6      101.60      100.67      2.16 o 
   5   2   6       40.72       39.84      1.36 o 
   6   2   6       10.69       12.52      0.96 o 
   7   2   6        4.00        3.34      0.96 o 
   8   2   6        8.35        7.83      1.19 o 
   9   2   6        2.43        1.17      1.17 o 
 -12   3   6        3.03        2.21      1.47 o 
 -11   3   6        3.82        5.34      1.16 o 
 -10   3   6        0.65        0.37      0.82 o 
  -9   3   6        1.33        3.47      1.25 o 
  -8   3   6        2.12        4.14      1.02 o 
  -7   3   6       22.59       22.11      1.09 o 
  -6   3   6       25.07       24.63      1.33 o 
  -5   3   6       62.34       62.09      1.66 o 
  -4   3   6       48.04       46.27      1.49 o 
  -3   3   6       11.34       14.70      1.08 o 
  -2   3   6       46.75       46.48      1.81 o 
  -1   3   6       63.24       64.11      1.51 o 
   0   3   6       91.57       90.70      2.15 o 
   1   3   6      106.39      102.30      1.94 o 
   2   3   6       97.35       93.83      1.94 o 
   3   3   6       10.82       10.08      0.84 o 
   4   3   6       34.03       33.87      1.32 o 
   5   3   6       11.11       12.31      1.07 o 
   6   3   6       11.98       12.44      1.36 o 
   7   3   6        0.13       -0.75      1.02 o 
   8   3   6        8.60       18.31      4.46 o 
 -10   4   6        1.22        0.34      0.99 o 
  -9   4   6        2.40        2.06      1.05 o 
  -8   4   6        8.40       10.04      1.33 o 
  -7   4   6       14.33       13.84      1.43 o 
  -6   4   6        0.71        0.99      0.85 o 
  -5   4   6        4.50        6.42      0.98 o 
  -4   4   6       22.99       25.30      1.36 o 
  -3   4   6       64.51       64.52      2.21 o 
  -2   4   6       16.31       17.28      1.46 o 
  -1   4   6       44.71       43.37      1.48 o 
   0   4   6        9.49        9.21      1.24 o 
   1   4   6       27.28       31.11      1.72 o 
   2   4   6       47.74       53.51      2.09 o 
   3   4   6        8.30        8.35      1.22 o 
   4   4   6       22.85       23.38      1.45 o 
   5   4   6        0.52        1.14      1.03 o 
   6   4   6        1.01        0.35      1.09 o 
  -7   5   6        2.03        3.09      1.32 o 
  -6   5   6        6.60        9.74      1.48 o 
  -5   5   6        7.23        7.69      1.20 o 
  -4   5   6        3.01        1.95      0.90 o 
  -3   5   6       13.89       13.78      1.23 o 
  -2   5   6        4.76        5.04      1.24 o 
  -1   5   6       13.75       16.14      1.57 o 
   0   5   6        1.23        0.84      0.89 o 
   1   5   6        2.32        2.84      1.19 o 
   2   5   6        2.88        6.29      1.60 o 
   3   5   6        0.19        0.67      1.18 o 
 -13   0   7        8.95       11.43      2.72 o 
 -11   0   7       48.51       50.15      4.56 o 
  -9   0   7       16.63       16.92      1.75 o 
  -7   0   7      135.79      138.51      2.96 o 
  -5   0   7       59.74       62.92      1.62 o 
  -3   0   7        4.30        6.13      0.55 o 
  -1   0   7       85.25       92.57      2.38 o 
   1   0   7       59.66       64.61      1.41 o 
   3   0   7       89.60       82.67      3.56 o 
   5   0   7       27.53       23.00      2.02 o 
   7   0   7        2.33        5.48      1.38 o 
   9   0   7       13.12        8.53      2.99 o 
 -13   1   7        0.28        1.35      1.05 o 
 -12   1   7        1.11        0.28      0.81 o 
 -11   1   7        9.01        8.11      1.23 o 
 -10   1   7       16.35       13.83      0.97 o 
  -9   1   7       53.64       51.22      1.56 o 
  -8   1   7       14.98       14.60      0.68 o 
  -7   1   7        1.69        3.45      0.87 o 
  -6   1   7        1.09        1.14      0.45 o 
  -5   1   7       21.45       23.64      0.76 o 
  -4   1   7       83.75       89.58      1.85 o 
  -3   1   7       28.35       28.02      0.76 o 
  -2   1   7       41.49       44.98      0.92 o 
  -1   1   7       98.83      100.45      1.60 o 
   0   1   7        4.36        5.90      0.60 o 
   1   1   7        0.51        2.00      0.50 o 
   2   1   7       56.91       58.47      1.88 o 
   3   1   7       31.20       30.99      1.13 o 
   4   1   7       26.88       26.55      1.15 o 
   5   1   7       62.39       56.80      1.57 o 
   6   1   7        4.74        5.85      0.78 o 
   7   1   7        0.88        0.91      0.62 o 
   8   1   7        9.89       10.97      1.36 o 
   9   1   7       10.53       12.08      2.32 o 
 -13   2   7        0.22        1.13      1.38 o 
 -12   2   7        0.52        1.85      1.30 o 
 -11   2   7        1.26        1.59      0.87 o 
 -10   2   7        2.46        2.66      0.88 o 
  -9   2   7        8.78       11.43      0.95 o 
  -8   2   7        1.99        3.91      0.75 o 
  -7   2   7        0.09        0.70      0.44 o 
  -6   2   7       51.44       51.71      1.27 o 
  -5   2   7        2.24        2.92      0.49 o 
  -4   2   7       44.01       43.86      1.40 o 
  -3   2   7       53.63       46.28      1.35 o 
  -2   2   7       19.74       21.42      1.13 o 
  -1   2   7       36.38       29.28      1.13 o 
   0   2   7       35.73       32.68      1.08 o 
   1   2   7       58.69       59.05      1.48 o 
   2   2   7       69.53       67.67      1.65 o 
   3   2   7       63.44       63.66      1.71 o 
   4   2   7       28.56       29.05      1.22 o 
   5   2   7        6.35        7.34      0.86 o 
   6   2   7        1.03        0.96      0.66 o 
   7   2   7        3.56        4.20      1.04 o 
   8   2   7        5.34        4.77      1.45 o 
 -12   3   7        1.50        1.79      1.44 o 
 -11   3   7        2.72        2.94      1.10 o 
 -10   3   7        1.26        2.62      1.03 o 
  -9   3   7        1.75        2.23      0.97 o 
  -8   3   7        2.86        3.25      0.99 o 
  -7   3   7       23.26       22.31      1.13 o 
  -6   3   7       34.52       33.38      1.32 o 
  -5   3   7       20.18       16.59      1.05 o 
  -4   3   7       12.27       10.28      0.82 o 
  -3   3   7       14.13       13.95      0.91 o 
  -2   3   7        9.12        8.23      0.99 o 
  -1   3   7        4.59        6.87      1.09 o 
   0   3   7       39.21       38.03      1.75 o 
   1   3   7      127.75      126.25      4.24 o 
   2   3   7       21.56       21.64      1.07 o 
   3   3   7       67.93       67.37      2.03 o 
   4   3   7        3.43        3.34      1.12 o 
   5   3   7       15.41       19.00      1.23 o 
   6   3   7        1.47        0.57      0.81 o 
   7   3   7        0.91        2.62      1.61 o 
 -10   4   7        1.33        2.65      1.21 o 
  -9   4   7       21.00       20.25      1.82 o 
  -8   4   7       17.71       14.94      1.61 o 
  -7   4   7       33.17       34.15      1.93 o 
  -6   4   7        2.54        2.26      0.90 o 
  -5   4   7        0.49        0.22      0.86 o 
  -4   4   7        0.53       -0.35      0.63 o 
  -3   4   7        0.95        0.89      0.63 o 
  -2   4   7        9.97       12.91      1.39 o 
  -1   4   7       14.49       13.66      1.39 o 
   0   4   7        0.37        0.40      0.91 o 
   1   4   7       10.14        9.83      1.33 o 
   2   4   7        2.95        3.16      1.03 o 
   3   4   7       19.93       19.50      1.53 o 
   4   4   7        2.52        1.89      0.95 o 
   5   4   7        2.34        2.11      1.33 o 
  -7   5   7        4.19        4.52      1.97 o 
  -6   5   7        1.12        0.73      1.25 o 
  -5   5   7        3.14        3.59      1.79 o 
  -4   5   7        1.67        1.67      1.32 o 
  -3   5   7        3.33        2.56      1.94 o 
  -2   5   7        2.85        2.33      1.15 o 
  -1   5   7        1.61       -0.12      0.91 o 
   0   5   7        2.21        1.96      1.12 o 
   1   5   7        3.79        3.68      1.55 o 
   2   5   7        3.25        3.57      2.02 o 
 -12   0   8       18.84       21.52      2.63 o 
 -10   0   8        7.07       10.12      1.80 o 
  -8   0   8       10.98       10.90      1.13 o 
  -6   0   8       59.31       62.82      1.93 o 
  -4   0   8       41.92       39.97      3.30 o 
  -2   0   8       27.43       25.98      0.92 o 
   0   0   8      101.65       99.26      3.16 o 
   2   0   8       92.68       85.21      3.19 o 
   4   0   8       25.88       27.37      2.02 o 
   6   0   8        2.23        1.79      1.14 o 
   8   0   8       29.78       29.22      4.26 o 
 -13   1   8        3.74        6.31      1.33 o 
 -12   1   8        0.89        2.97      1.40 o 
 -11   1   8       18.12       19.26      1.65 o 
 -10   1   8        6.49        5.47      0.86 o 
  -9   1   8        8.61        7.62      0.85 o 
  -8   1   8        7.78        7.17      0.63 o 
  -7   1   8       22.91       24.90      0.93 o 
  -6   1   8        5.65        4.69      0.58 o 
  -5   1   8        4.45        7.16      0.90 o 
  -4   1   8       17.67       16.96      0.64 o 
  -3   1   8       52.20       53.35      0.97 o 
  -2   1   8      110.91      110.47      1.98 o 
  -1   1   8       12.63       14.67      0.78 o 
   0   1   8        4.99        4.35      0.73 o 
   1   1   8       21.84       20.92      0.89 o 
   2   1   8        5.90        5.39      0.67 o 
   3   1   8        3.12        3.75      0.79 o 
   4   1   8       50.83       50.35      1.48 o 
   5   1   8       13.91       15.21      1.02 o 
   6   1   8        8.99       13.20      1.90 o 
   7   1   8        0.37        1.88      2.06 o 
   8   1   8        3.61        4.77      3.14 o 
 -13   2   8        0.22        1.02      1.35 o 
 -12   2   8        2.43        3.87      2.31 o 
 -11   2   8        2.00        1.14      0.87 o 
 -10   2   8        1.67        1.12      0.68 o 
  -9   2   8        7.73        6.56      0.92 o 
  -8   2   8        4.71        4.06      0.58 o 
  -7   2   8        0.79        0.40      0.40 o 
  -6   2   8       19.64       16.79      0.79 o 
  -5   2   8       10.48        9.76      0.64 o 
  -4   2   8       17.82       17.36      1.03 o 
  -3   2   8       39.68       34.71      0.83 o 
  -2   2   8       28.27       26.97      1.04 o 
  -1   2   8      125.40      118.17      2.14 o 
   0   2   8       57.18       60.42      1.47 o 
   1   2   8       29.67       28.24      1.13 o 
   2   2   8       14.40       14.31      0.96 o 
   3   2   8       33.66       30.05      1.24 o 
   4   2   8        2.42        2.34      0.71 o 
   5   2   8        4.71        5.23      0.87 o 
   6   2   8        8.94       10.62      1.08 o 
   7   2   8        6.40        8.12      1.60 o 
 -11   3   8        0.21       -0.37      0.89 o 
 -10   3   8        7.17        8.82      1.25 o 
  -9   3   8        0.03        1.81      0.96 o 
  -8   3   8        2.55        2.88      0.94 o 
  -7   3   8       10.79        9.91      1.06 o 
  -6   3   8       16.73       17.12      1.12 o 
  -5   3   8        3.16        3.86      0.88 o 
  -4   3   8       47.74       45.41      1.43 o 
  -3   3   8        0.82        0.74      1.16 o 
  -2   3   8       25.32       27.25      2.07 o 
  -1   3   8        8.70        8.18      1.16 o 
   0   3   8        8.65       12.59      1.20 o 
   1   3   8       12.32       11.69      0.88 o 
   2   3   8       10.05       10.09      0.94 o 
   3   3   8        5.26        6.29      1.14 o 
   4   3   8        1.02        0.86      0.69 o 
   5   3   8        0.52        0.39      0.63 o 
   6   3   8        3.21        4.26      1.22 o 
 -10   4   8        2.58        2.77      1.48 o 
  -9   4   8        7.91        7.07      1.43 o 
  -8   4   8       36.83       37.34      2.10 o 
  -7   4   8       10.57       10.79      1.37 o 
  -6   4   8        3.43        2.84      0.85 o 
  -5   4   8        1.72        2.08      0.80 o 
  -4   4   8        0.89        3.61      1.83 o 
  -3   4   8        4.16        4.73      1.13 o 
  -2   4   8        2.87        4.67      1.12 o 
  -1   4   8        2.61        4.37      1.46 o 
   0   4   8        3.10        4.26      1.14 o 
   1   4   8        4.81        5.15      1.17 o 
   2   4   8        4.78        3.33      1.08 o 
   3   4   8        1.09        1.19      0.97 o 
   4   4   8        2.06        2.86      1.33 o 
  -6   5   8        1.21        1.15      1.36 o 
  -5   5   8        3.05        2.78      1.19 o 
  -4   5   8        3.07        2.69      1.41 o 
  -3   5   8        0.03        3.40      1.50 o 
  -2   5   8        3.96        6.39      1.46 o 
  -1   5   8        2.83        2.20      1.24 o 
   0   5   8        1.10        2.06      1.20 o 
   1   5   8        3.32        1.25      1.39 o 
 -13   0   9       17.96       16.09      2.72 o 
 -11   0   9       16.30       19.80      4.80 o 
  -9   0   9        0.20        0.13      0.55 o 
  -7   0   9      102.57      100.68      3.29 o 
  -5   0   9      126.89      127.26      2.64 o 
  -3   0   9      448.15      430.87     13.35 o 
  -1   0   9       58.74       55.54      2.57 o 
   1   0   9       16.43       13.82      1.76 o 
   3   0   9      110.11      112.60      5.07 o 
   5   0   9        8.53       11.85      2.35 o 
   7   0   9       10.31       15.51      3.33 o 
 -13   1   9        5.35        5.67      1.38 o 
 -12   1   9        2.95        3.17      1.17 o 
 -11   1   9        3.84        1.36      0.93 o 
 -10   1   9        0.65        1.11      0.67 o 
  -9   1   9        9.56        7.42      0.70 o 
  -8   1   9        0.93        0.19      0.43 o 
  -7   1   9       20.02       19.68      0.91 o 
  -6   1   9       32.28       32.25      1.03 o 
  -5   1   9       72.44       69.59      1.60 o 
  -4   1   9       16.53       17.19      0.69 o 
  -3   1   9      136.35      132.34      3.42 o 
  -2   1   9       17.93       16.60      0.88 o 
  -1   1   9       87.02       90.47      1.76 o 
   0   1   9       35.71       33.17      1.43 o 
   1   1   9        3.81        4.88      0.69 o 
   2   1   9       58.88       58.16      1.60 o 
   3   1   9       20.69       19.45      1.05 o 
   4   1   9        1.27        2.73      1.06 o 
   5   1   9       13.09       10.43      1.25 o 
   6   1   9        2.51        3.27      1.10 o 
   7   1   9        2.11        3.19      1.46 o 
 -12   2   9        1.20        3.49      1.46 o 
 -11   2   9       13.00       12.84      1.40 o 
 -10   2   9        0.04        0.47      0.88 o 
  -9   2   9        6.55        6.19      0.98 o 
  -8   2   9       13.98       13.88      0.79 o 
  -7   2   9        6.98        8.04      0.66 o 
  -6   2   9       29.92       28.32      0.96 o 
  -5   2   9       10.84       11.50      0.68 o 
  -4   2   9       41.68       40.25      1.25 o 
  -3   2   9       19.27       18.64      0.94 o 
  -2   2   9       74.45       72.45      1.72 o 
  -1   2   9       22.70       21.70      1.05 o 
   0   2   9       99.84       99.19      2.06 o 
   1   2   9        9.66       10.25      0.86 o 
   2   2   9       58.07       59.30      1.81 o 
   3   2   9       15.49       17.32      2.46 o 
   4   2   9       12.54       12.63      1.07 o 
   5   2   9        9.45        9.30      1.25 o 
   6   2   9        0.38        0.93      1.16 o 
 -11   3   9        2.79        2.26      1.10 o 
 -10   3   9        1.20        4.90      2.03 o 
  -9   3   9        2.87        3.30      1.06 o 
  -8   3   9        1.15        2.36      1.41 o 
  -7   3   9        2.35        2.19      0.74 o 
  -6   3   9       10.62       10.05      0.89 o 
  -5   3   9       13.75       13.15      0.98 o 
  -4   3   9        0.79       -0.41      0.71 o 
  -3   3   9        3.12        3.89      1.05 o 
  -2   3   9        8.48        9.88      1.27 o 
  -1   3   9        6.51        8.16      1.31 o 
   0   3   9       11.25       12.26      1.33 o 
   1   3   9       19.72       17.29      1.49 o 
   2   3   9        2.08        1.46      0.91 o 
   3   3   9        1.34        1.28      0.90 o 
   4   3   9        6.20        6.46      0.98 o 
   5   3   9        0.42        1.74      1.63 o 
  -9   4   9        1.56        2.86      2.67 o 
  -8   4   9        4.32        5.03      1.51 o 
  -7   4   9        0.28        0.94      1.23 o 
  -6   4   9        1.11        0.93      0.96 o 
  -5   4   9        1.81        1.82      1.03 o 
  -4   4   9        1.47        1.99      1.09 o 
  -3   4   9        1.12        2.53      1.13 o 
  -2   4   9        2.77        2.12      1.03 o 
  -1   4   9        5.21        6.39      1.33 o 
   0   4   9        4.55        5.49      1.26 o 
   1   4   9        8.97        7.94      1.28 o 
   2   4   9        0.93        1.29      1.22 o 
   3   4   9        2.56        2.25      1.20 o 
  -4   5   9        4.90        5.98      1.34 o 
  -3   5   9        3.03        2.75      1.24 o 
  -2   5   9        0.54        0.04      0.98 o 
 -12   0  10       14.88       16.06      2.65 o 
 -10   0  10        3.82        6.00      1.52 o 
  -8   0  10       53.45       44.13      1.86 o 
  -6   0  10      132.89      137.27      3.15 o 
  -4   0  10       39.33       41.25      1.41 o 
  -2   0  10      109.76      116.64      3.97 o 
   0   0  10      125.46      126.36      4.26 o 
   2   0  10       18.69       19.72      2.04 o 
   4   0  10        0.44        0.79      1.20 o 
   6   0  10       13.27       14.70      2.23 o 
 -13   1  10        0.68       -0.86      1.30 o 
 -12   1  10        0.33       -0.20      0.89 o 
 -11   1  10        0.43        1.48      0.99 o 
 -10   1  10        3.73        4.12      0.89 o 
  -9   1  10       45.61       43.96      1.38 o 
  -8   1  10       43.11       42.54      1.29 o 
  -7   1  10       44.77       44.82      1.29 o 
  -6   1  10       97.90       94.90      1.74 o 
  -5   1  10       86.48       85.94      1.56 o 
  -4   1  10      100.70       99.57      2.07 o 
  -3   1  10      119.81      118.51      2.24 o 
  -2   1  10       60.77       56.26      1.48 o 
  -1   1  10      113.56      114.02      2.18 o 
   0   1  10       67.22       61.52      1.59 o 
   1   1  10      104.32       95.72      2.65 o 
   2   1  10       18.50       18.99      1.39 o 
   3   1  10       12.30       11.80      1.19 o 
   4   1  10        0.36        0.59      0.85 o 
   5   1  10        6.26        9.61      1.33 o 
   6   1  10        8.04        9.23      1.67 o 
 -12   2  10        2.28        2.18      1.35 o 
 -11   2  10        3.30        1.27      1.17 o 
 -10   2  10        8.83       10.94      1.20 o 
  -9   2  10        5.07        5.01      1.03 o 
  -8   2  10       27.73       27.51      1.26 o 
  -7   2  10       59.12       53.67      1.39 o 
  -6   2  10        5.07        4.76      0.61 o 
  -5   2  10       53.36       50.37      2.13 o 
  -4   2  10        8.18        7.37      0.76 o 
  -3   2  10       36.04       32.82      1.23 o 
  -2   2  10       25.09       23.84      1.14 o 
  -1   2  10      123.21      114.94      2.30 o 
   0   2  10        7.73        8.79      0.88 o 
   1   2  10       46.16       43.27      1.57 o 
   2   2  10       44.29       45.27      1.79 o 
   3   2  10       11.84       11.56      1.51 o 
   4   2  10        5.58        8.33      1.43 o 
   5   2  10        4.44        6.81      1.33 o 
 -11   3  10        1.93        1.04      1.20 o 
 -10   3  10       13.26       14.36      1.52 o 
  -9   3  10        2.35        2.83      1.04 o 
  -8   3  10        4.96        6.79      1.15 o 
  -7   3  10        6.13        8.42      1.24 o 
  -6   3  10        1.94        1.59      1.12 o 
  -5   3  10       14.59       12.38      1.33 o 
  -4   3  10        0.47        0.97      0.84 o 
  -3   3  10       13.77       12.57      1.28 o 
  -2   3  10       15.77       19.72      1.56 o 
  -1   3  10       31.32       31.31      1.81 o 
   0   3  10       21.04       22.67      1.65 o 
   1   3  10       21.05       20.58      1.65 o 
   2   3  10       28.33       28.89      1.86 o 
   3   3  10        1.20        2.12      1.03 o 
   4   3  10        9.25       12.98      3.02 o 
  -8   4  10        3.41        3.42      1.60 o 
  -7   4  10        2.21        2.66      1.37 o 
  -6   4  10        1.68        1.46      1.11 o 
  -5   4  10        5.19        6.40      1.28 o 
  -4   4  10        2.94        4.54      1.57 o 
  -3   4  10        3.39        3.30      1.25 o 
  -2   4  10        4.63        8.01      1.47 o 
  -1   4  10        1.20        0.28      0.92 o 
   0   4  10        6.41        8.68      1.51 o 
   1   4  10        2.41        4.90      1.57 o 
 -11   0  11        3.59        5.67      1.76 o 
  -9   0  11        9.20        6.21      1.16 o 
  -7   0  11       17.23       18.70      1.33 o 
  -5   0  11      334.15      325.60      5.39 o 
  -3   0  11      168.74      178.79      5.37 o 
  -1   0  11       87.34       86.04      3.61 o 
   1   0  11       10.94        9.16      2.00 o 
   3   0  11       25.56       23.04      5.02 o 
   5   0  11        6.88        7.17      1.83 o 
 -12   1  11        0.92       -0.67      1.14 o 
 -11   1  11        0.29        0.18      0.85 o 
 -10   1  11        8.00        7.27      0.95 o 
  -9   1  11        3.31        2.55      0.69 o 
  -8   1  11       19.02       19.33      1.02 o 
  -7   1  11        6.56        6.80      0.81 o 
  -6   1  11        2.60        3.67      0.59 o 
  -5   1  11       11.65       13.91      1.69 o 
  -4   1  11        9.72        7.37      0.81 o 
  -3   1  11      145.23      137.12      3.72 o 
  -2   1  11       10.63       10.35      0.86 o 
  -1   1  11       13.31       12.11      1.15 o 
   0   1  11        1.06        2.70      0.92 o 
   1   1  11        2.61        3.69      1.05 o 
   2   1  11        2.07        1.95      0.93 o 
   3   1  11        0.05        0.80      0.93 o 
   4   1  11        4.95        7.22      1.26 o 
   5   1  11       13.32       18.68      1.63 o 
 -11   2  11        1.10        3.48      1.41 o 
 -10   2  11       13.46       14.33      2.35 o 
  -9   2  11        0.50       -0.38      0.70 o 
  -8   2  11        6.07        6.39      1.15 o 
  -7   2  11        0.58        0.31      0.72 o 
  -6   2  11        2.29        3.17      1.20 o 
  -5   2  11       13.59       15.31      1.14 o 
  -4   2  11       15.17       15.20      1.75 o 
  -3   2  11        0.76        1.47      1.16 o 
  -2   2  11        4.26        4.36      0.74 o 
  -1   2  11        3.55        5.60      0.84 o 
   0   2  11        2.43        2.60      0.73 o 
   1   2  11        5.63        5.84      0.98 o 
   2   2  11        0.29        1.79      1.17 o 
   3   2  11        5.75        9.60      2.80 o 
   4   2  11        4.73        5.25      1.50 o 
 -10   3  11        2.48        0.72      1.24 o 
  -9   3  11        1.29        2.20      1.27 o 
  -8   3  11        0.19        2.73      1.89 o 
  -7   3  11       12.99       13.67      1.64 o 
  -6   3  11        0.10       -0.06      1.33 o 
  -5   3  11       15.30       14.57      1.50 o 
  -4   3  11        0.31        0.41      0.86 o 
  -3   3  11        3.87        3.81      1.37 o 
  -2   3  11        3.87        3.05      1.21 o 
  -1   3  11        0.38       -0.93      0.93 o 
   0   3  11       21.87       24.22      1.73 o 
   1   3  11        1.05        3.21      1.47 o 
   2   3  11        2.09        2.15      1.40 o 
  -7   4  11        2.99        1.69      1.48 o 
  -6   4  11        0.79        0.12      0.91 o 
  -5   4  11        2.54        3.19      1.27 o 
  -4   4  11        1.00        2.59      1.22 o 
  -3   4  11        5.15        5.40      1.33 o 
  -2   4  11        4.16        3.66      1.26 o 
  -1   4  11       12.33       12.35      1.74 o 
 -12   0  12        0.79        2.66      1.73 o 
 -10   0  12       11.73       12.72      1.90 o 
  -8   0  12       35.01       37.17      1.79 o 
  -6   0  12       28.02       25.82      4.44 o 
  -4   0  12       85.18       82.93      3.74 o 
  -2   0  12       15.33       21.33      3.98 o 
   0   0  12        7.67        6.54      2.62 o 
   2   0  12       15.95       15.43      4.13 o 
   4   0  12        1.56        1.81      2.52 o 
 -11   1  12        1.58        2.55      1.78 o 
 -10   1  12        7.23        9.29      1.10 o 
  -9   1  12        1.31        2.42      0.72 o 
  -8   1  12        4.97        6.39      0.97 o 
  -7   1  12        5.74        5.40      0.85 o 
  -6   1  12        9.91        9.89      1.43 o 
  -5   1  12       19.57       20.47      1.14 o 
  -4   1  12        5.15        6.49      1.03 o 
  -3   1  12        5.74        5.68      1.04 o 
  -2   1  12       10.82        9.93      1.24 o 
  -1   1  12       11.48       11.93      1.32 o 
   0   1  12       13.54       12.80      1.37 o 
   1   1  12       12.06       13.32      2.00 o 
   2   1  12        5.04        8.12      1.35 o 
   3   1  12        5.45        7.38      1.39 o 
 -11   2  12        0.59        0.14      2.12 o 
 -10   2  12        0.94       -0.27      0.99 o 
  -9   2  12        0.53        1.80      1.86 o 
  -8   2  12        2.06        2.85      0.98 o 
  -7   2  12        4.52        6.46      1.13 o 
  -6   2  12        1.26        2.04      0.95 o 
  -5   2  12        2.80        4.46      1.14 o 
  -4   2  12        0.20        0.64      0.79 o 
  -3   2  12        1.17        1.30      0.67 o 
  -2   2  12        6.31        6.12      1.09 o 
  -1   2  12        2.06        3.95      1.08 o 
   0   2  12       11.24       13.44      1.64 o 
   1   2  12        1.70        0.35      0.80 o 
   2   2  12        1.78        2.05      1.10 o 
   3   2  12        1.80        2.48      1.51 o 
  -9   3  12        1.29        1.03      2.29 o 
  -8   3  12        0.37        0.53      1.35 o 
  -7   3  12        2.62        4.86      1.40 o 
  -6   3  12        1.28        1.94      1.02 o 
  -5   3  12        2.39        3.40      1.22 o 
  -4   3  12       12.25       15.30      1.61 o 
  -3   3  12        7.02        8.08      1.35 o 
  -2   3  12        1.99        4.81      2.50 o 
  -1   3  12       12.24       12.01      1.81 o 
   0   3  12        2.10        4.63      1.54 o 
   1   3  12        6.08        7.82      1.87 o 
 -11   0  13       10.75       34.06      4.19 o 
  -9   0  13        6.47        8.58      1.79 o 
  -7   0  13       18.78       17.69      2.26 o 
  -5   0  13       38.49       34.75      2.73 o 
  -3   0  13        1.51        2.65      4.31 o 
  -1   0  13       19.82       16.69      2.28 o 
   1   0  13        4.21        7.31      1.97 o 
 -11   1  13        1.28       -0.62      1.57 o 
 -10   1  13        0.18        0.58      0.89 o 
  -9   1  13        7.46        8.18      1.09 o 
  -8   1  13        4.33        5.56      0.95 o 
  -7   1  13        4.58        5.77      0.89 o 
  -6   1  13       17.61       16.94      1.70 o 
  -5   1  13        1.85        3.47      1.26 o 
  -4   1  13        0.35        3.18      1.37 o 
  -3   1  13        7.17        8.19      1.13 o 
  -2   1  13        1.56        2.45      1.08 o 
  -1   1  13        1.91        2.39      1.06 o 
   0   1  13       12.91       11.65      1.49 o 
   1   1  13        0.29        0.16      1.02 o 
   2   1  13        0.21       -0.61      1.18 o 
  -9   2  13        2.39        2.56      1.91 o 
  -8   2  13        1.96        3.14      1.42 o 
  -7   2  13        2.96        2.88      1.03 o 
  -6   2  13        1.96        2.69      1.00 o 
  -5   2  13        3.88        5.09      1.42 o 
  -4   2  13        0.41        2.78      2.57 o 
  -3   2  13        2.76        5.28      1.53 o 
  -2   2  13       21.87       22.35      2.17 o 
  -1   2  13        4.76        8.72      2.08 o 
   0   2  13        4.92        6.00      1.59 o 
   1   2  13        0.87        3.48      2.41 o 
  -7   3  13        5.63        5.95      1.65 o 
  -6   3  13        0.18       -0.94      0.99 o 
  -5   3  13        0.26        5.22      2.21 o 
  -4   3  13        1.28        1.91      1.39 o 
  -3   3  13        4.87       13.36      5.34 o 
  -2   3  13        6.36        7.64      1.63 o 
 -10   0  14       12.77       11.43      3.50 o 
  -8   0  14        8.25       11.29      2.97 o 
  -6   0  14       34.62       38.23      4.56 o 
  -4   0  14        7.26        9.97      2.30 o 
  -2   0  14        8.35        8.44      1.83 o 
   0   0  14        2.55        3.09      1.76 o 
  -9   1  14        1.46        1.52      2.82 o 
  -8   1  14       21.80       23.58      2.12 o 
  -7   1  14       14.16       15.29      1.87 o 
  -6   1  14       11.95       12.80      2.33 o 
  -5   1  14        4.78        5.09      1.26 o 
  -4   1  14        5.77        7.49      1.33 o 
  -3   1  14       14.09       17.21      1.67 o 
  -2   1  14        0.20       -0.19      0.88 o 
  -1   1  14        0.72       -0.54      0.98 o 
   0   1  14        1.60        2.05      1.20 o 
  -8   2  14        0.15        0.05      1.18 o 
  -7   2  14        2.75        2.32      1.38 o 
  -6   2  14        4.68        6.93      1.57 o 
  -5   2  14        3.46        4.92      1.59 o 
  -4   2  14        9.13       10.78      1.80 o 
  -3   2  14        2.83        3.21      1.38 o 
  -2   2  14        0.35        1.50      1.40 o 
  -7   0  15        0.86        0.99      2.66 o 
  -5   0  15        1.43        0.77      1.51 o 
  -3   0  15       12.72       13.61      2.46 o 
  -7   1  15        9.92        9.71      1.82 o 
  -6   1  15        5.60        5.26      1.64 o 
  -5   1  15        6.05        7.63      2.35 o 
  -4   1  15        1.36        4.14      1.43 o 
                                                 
